# Supplementary material for: Aryl-Substituted Acridine Donor Derivatives Modulate the Transition Dipole Moment Orientation and Exciton Harvesting Properties of Donor–Acceptor TADF Emitters
Source: J Phys Chem C Nanomater Interfaces. 2024 Aug 20;128(34):14429–41. doi: 10.1021/acs.jpcc.4c03344 (PMC11372754; doi:10.1021/acs.jpcc.4c03344)
Supplement: Supplementary file 2 — jp4c03344_si_002.txt [file jp4c03344_si_002.txt]

CNPh-DMAC-TRZ
90
4_dCNPh_DMAC_TRZ_TD/Gaussian 16 Excited States TDA 10 Singlets 10 Triplets Gas Phase PBE1PBE (GD3BJ) 6-31G(d,p)/Output/4_dCNPh_DMAC_TRZ_TD.log	Energy: -1413101.9370404
C         -4.24735       -0.00015        0.00000
C         -6.20270        0.00408       -1.13224
C         -6.20270       -0.00409        1.13224
C         -2.76874       -0.00011        0.00000
C         -2.06580        0.00301       -1.20870
C         -2.06579       -0.00317        1.20869
C         -0.67819        0.00288       -1.20921
H         -2.62596        0.00548       -2.13688
C         -0.67819       -0.00298        1.20920
H         -2.62595       -0.00568        2.13687
C          0.01522       -0.00004       -0.00001
H         -0.11812        0.00540       -2.13892
H         -0.11811       -0.00548        2.13891
N         -4.86543       -0.00408        1.18260
N         -4.86544        0.00391       -1.18260
N         -6.91202       -0.00001        0.00000
C         -6.94052       -0.00830        2.40885
C         -8.33929       -0.00665        2.41237
C         -6.24681       -0.01404        3.62345
C         -9.03274       -0.01068        3.61505
C         -6.94397       -0.01813        4.82401
H         -5.16272       -0.01536        3.60467
C         -8.33725       -0.01644        4.82236
H         -6.40116       -0.02272        5.76434
H         -8.88128       -0.01965        5.76238
C         -6.94053        0.00819       -2.40884
C         -8.33930        0.00657       -2.41236
C         -6.24683        0.01383       -3.62345
C         -9.03275        0.01053       -3.61503
C         -6.94398        0.01785       -4.82400
H         -5.16273        0.01513       -3.60467
C         -8.33727        0.01619       -4.82235
H         -6.40118        0.02236       -5.76434
H         -8.88130        0.01934       -5.76237
N          1.44108       -0.00000       -0.00001
C          2.11818       -1.21771        0.00037
C          2.11813        1.21773       -0.00038
C          3.52275       -1.25795        0.00702
C          1.39326       -2.42037       -0.00417
C          3.52269        1.25803       -0.00703
C          1.39315        2.42036        0.00415
C          4.14223       -2.50399        0.01330
C          4.38278        0.00006       -0.00001
C          2.04192       -3.64061       -0.00251
H          0.31032       -2.39184        0.00237
C          4.14211        2.50411       -0.01331
C          2.04176        3.64063        0.00249
H          0.31021        2.39179       -0.00239
C          3.43874       -3.71075        0.00869
H          5.22749       -2.54137       -0.00925
C          5.26997        0.00505        1.25937
C          5.26997       -0.00488       -1.25938
H          1.45191       -4.55179        0.02317
H          5.22737        2.54153        0.00925
C          3.43857        3.71083       -0.00870
H          1.45170        4.55178       -0.02318
H          4.65470        0.00728        2.16308
H          5.91504       -0.87799        1.28690
H          5.91475        0.88819        1.28303
H          5.91480       -0.88799       -1.28304
H          4.65470       -0.00714       -2.16309
H          5.91500        0.87819       -1.28691
H        -10.11851        0.00925       -3.61279
H         -8.86243        0.00220       -1.46266
H         -8.86242       -0.00219        1.46267
H        -10.11849       -0.00937        3.61281
C          4.14375        5.00304       -0.01596
C          3.62978        6.10705        0.67998
C          5.34685        5.16492       -0.71875
C          4.28650        7.32634        0.67672
H          2.71524        5.99628        1.25413
C          6.01647        6.37716       -0.72545
H          5.74581        4.33339       -1.29132
C          5.48909        7.47017       -0.02651
H          3.88323        8.17077        1.22560
H          6.94219        6.49225       -1.27931
C          4.14398       -5.00292        0.01595
C          3.63006       -6.10696       -0.67999
C          5.34707       -5.16475        0.71876
C          4.28683       -7.32622       -0.67672
H          2.71553       -5.99623       -1.25414
C          6.01675       -6.37696        0.72547
H          5.74600       -4.33320        1.29134
C          5.48943       -7.46999        0.02652
H          3.88361       -8.17066       -1.22561
H          6.94247       -6.49201        1.27934
C          6.17340        8.72420       -0.03132
N          6.73009        9.74406       -0.03510
C          6.17380       -8.72400        0.03134
N          6.73053       -9.74383        0.03513
CF3Ph-DMAC-TRZ
94
5_dCF3Ph_DMAC_TRZ_TD/Gaussian 16 Excited States TDA 10 Singlets 10 Triplets Gas Phase PBE1PBE (GD3BJ) 6-31G(d,p)/Output/5_dCF3Ph_DMAC_TRZ_TD.log	Energy: -1720067.1718468
C         -4.86593       -0.00015        0.00000
C         -6.82174       -0.00264       -1.13202
C         -6.82173        0.00265        1.13203
C         -3.38776       -0.00011        0.00000
C         -2.68467       -0.00340       -1.20870
C         -2.68466        0.00323        1.20869
C         -1.29712       -0.00346       -1.20903
H         -3.24464       -0.00583       -2.13699
C         -1.29712        0.00336        1.20901
H         -3.24463        0.00563        2.13699
C         -0.60310       -0.00003       -0.00001
H         -0.73681       -0.00580       -2.13857
H         -0.73680        0.00573        2.13855
N         -5.48476        0.00278        1.18253
N         -5.48477       -0.00294       -1.18253
N         -7.53150        0.00000        0.00000
C         -7.55951        0.00557        2.40891
C         -8.95824        0.00722        2.41280
C         -6.86555        0.00664        3.62334
C         -9.65145        0.00997        3.61564
C         -7.56243        0.00931        4.82408
H         -5.78146        0.00524        3.60412
C         -8.95571        0.01100        4.82281
H         -7.01932        0.01001        5.76426
H         -9.49953        0.01308        5.76298
C         -7.55952       -0.00573       -2.40891
C         -8.95824       -0.00741       -2.41279
C         -6.86556       -0.00696       -3.62333
C         -9.65146       -0.01030       -3.61563
C         -7.56245       -0.00977       -4.82407
H         -5.78147       -0.00553       -3.60412
C         -8.95573       -0.01148       -4.82280
H         -7.01934       -0.01058       -5.76426
H         -9.49954       -0.01367       -5.76297
N          0.82199       -0.00000       -0.00001
C          1.49951       -1.21825        0.00475
C          1.49945        1.21827       -0.00476
C          2.90379       -1.25814        0.01096
C          0.77534       -2.42110        0.00522
C          2.90373        1.25824       -0.01096
C          0.77523        2.42109       -0.00525
C          3.52375       -2.50443        0.02071
C          3.76353        0.00007        0.00001
C          1.42479       -3.64141        0.01172
H         -0.30770       -2.39321        0.01192
C          3.52363        2.50455       -0.02071
C          1.42462        3.64144       -0.01175
H         -0.30781        2.39315       -0.01196
C          2.82121       -3.71124        0.02153
H          4.60908       -2.54249       -0.00154
C          4.65102        0.00889        1.25917
C          4.65105       -0.00871       -1.25913
H          0.83585       -4.55326        0.04062
H          4.60896        2.54267        0.00156
C          2.82104        3.71133       -0.02154
H          0.83563        4.55326       -0.04066
H          4.03557        0.01410        2.16276
H          5.29566       -0.87441        1.28949
H          5.29571        0.89220        1.27999
H          5.29578       -0.89199       -1.27994
H          4.03561       -0.01395       -2.16274
H          5.29564        0.87462       -1.28944
H        -10.73723       -0.01163       -3.61360
H         -9.48149       -0.00643       -1.46313
H         -9.48149        0.00635        1.46314
H        -10.73722        0.01128        3.61361
C          3.52818        5.00421       -0.03260
C          3.02272        6.10661        0.66955
C          4.72191        5.16725       -0.74869
C          3.68408        7.32589        0.65928
H          2.11161        5.99675        1.24966
C          5.39072        6.38240       -0.75759
H          5.11201        4.33754       -1.33033
C          4.87231        7.46663       -0.05358
H          3.28178        8.17136        1.20742
H          6.30617        6.49927       -1.32808
C          3.52841       -5.00408        0.03259
C          3.02302       -6.10651       -0.66957
C          4.72215       -5.16707        0.74870
C          3.68444       -7.32575       -0.65929
H          2.11190       -5.99669       -1.24969
C          5.39102       -6.38219        0.75760
H          5.11220       -4.33735        1.33035
C          4.87266       -7.46645        0.05358
H          3.28218       -8.17125       -1.20744
H          6.30647       -6.49901        1.32810
C          5.62069        8.76343       -0.01600
C          5.62111       -8.76320        0.01601
F          4.79561        9.81222        0.13920
F          6.49669        8.80297        1.00502
F          6.32647        8.96556       -1.14118
F          6.32688       -8.96530        1.14118
F          6.49711       -8.80270       -1.00502
F          4.79608       -9.81203       -0.13920
dPh-DMAC-TRZ
108
2_dPh_DMAC_TRZ_TD/Gaussian 16 Excited States TDA 10 Singlets 10 Triplets Gas Phase PBE1PBE (GD3BJ) 6-31G(d,p)/Output/2_dPh_DMAC_TRZ_TD.log	Energy: -1587128.4710858
C          5.17470       -0.00009        0.00000
C          7.13113        0.00317        1.13173
C          7.13114       -0.00337       -1.13171
C          3.69717       -0.00006        0.00000
C          2.99384        0.00304        1.20871
C          2.99385       -0.00314       -1.20871
C          1.60639        0.00296        1.20878
H          3.55352        0.00551        2.13718
C          1.60640       -0.00302       -1.20880
H          3.55354       -0.00564       -2.13718
C          0.91160       -0.00002       -0.00001
H          1.04570        0.00552        2.13806
H          1.04572       -0.00556       -2.13808
N          5.79459       -0.00336       -1.18242
N          5.79458        0.00317        1.18243
N          7.84151       -0.00011        0.00001
C          7.86886       -0.00694       -2.40898
C          9.26752       -0.00567       -2.41335
C          7.17455       -0.01168       -3.62313
C          9.96041       -0.00907       -3.61642
C          7.87108       -0.01513       -4.82413
H          6.09046       -0.01269       -3.60332
C          9.26436       -0.01382       -4.82339
H          7.32757       -0.01892       -5.76409
H          9.80787       -0.01653       -5.76375
C          7.86884        0.00670        2.40901
C          9.26751        0.00538        2.41338
C          7.17453        0.01144        3.62316
C          9.96039        0.00875        3.61646
C          7.87105        0.01486        4.82416
H          6.09044        0.01248        3.60333
C          9.26432        0.01350        4.82343
H          7.32753        0.01865        5.76411
H          9.80784        0.01619        5.76379
N         -0.51245        0.00001       -0.00002
C         -1.19041       -1.21890        0.00190
C         -1.19037        1.21893       -0.00193
C         -2.59441       -1.25861       -0.00367
C         -0.46750       -2.42227        0.00772
C         -2.59437        1.25869        0.00364
C         -0.46742        2.42227       -0.00774
C         -3.21496       -2.50501       -0.00503
C         -3.45371        0.00006       -0.00002
C         -1.11800       -3.64242        0.00646
H          0.61570       -2.39543        0.00089
C         -3.21487        2.50512        0.00501
C         -1.11788        3.64245       -0.00647
H          0.61578        2.39540       -0.00090
C         -2.51457       -3.71322       -0.00127
H         -4.30031       -2.54264        0.01864
C         -4.34165        0.00131       -1.25895
C         -4.34167       -0.00117        1.25889
H         -0.52994       -4.55503       -0.01831
H         -4.30022        2.54277       -0.01867
C         -2.51444        3.71330        0.00125
H         -0.52978        4.55504        0.01831
H         -3.72590        0.00169       -2.16239
H         -4.98529       -0.88292       -1.28429
H         -4.98637        0.88454       -1.28478
H         -4.98642       -0.88438        1.28470
H         -3.72594       -0.00157        2.16234
H         -4.98529        0.88308        1.28422
H         11.04619        0.00769        3.61475
H          9.79091        0.00170        1.46380
H          9.79092       -0.00198       -1.46376
H         11.04621       -0.00804       -3.61470
C         -3.22200        5.00577        0.00606
C         -2.71735        6.11016       -0.69259
C         -4.42207        5.17361        0.70923
C         -3.38239        7.32721       -0.68802
H         -1.80886        5.99978       -1.27772
C         -5.08935        6.38941        0.71023
H         -4.81621        4.34754        1.29434
C         -4.58361        7.49276        0.01214
H         -2.98617        8.15549       -1.26855
H         -5.99883        6.50010        1.29389
C         -5.29307        8.78736        0.01478
C         -4.58440        9.99493        0.04736
C         -6.69233        8.83943       -0.01528
C         -5.25226       11.21374        0.04851
H         -3.49961        9.97319        0.09946
C         -7.36079       10.05789       -0.01142
H         -7.25745        7.91331       -0.06931
C         -6.64368       11.25079        0.01982
H         -4.68371       12.13864        0.08211
H         -8.44637       10.07604       -0.04309
H         -7.16569       12.20296        0.02178
C         -3.22218       -5.00567       -0.00607
C         -2.71757       -6.11007        0.69259
C         -4.42225       -5.17347       -0.70925
C         -3.38264       -7.32710        0.68802
H         -1.80908       -5.99972        1.27772
C         -5.08957       -6.38924       -0.71024
H         -4.81635       -4.34739       -1.29436
C         -4.58387       -7.49261       -0.01214
H         -2.98646       -8.15539        1.26856
H         -5.99905       -6.49990       -1.29390
C         -5.29338       -8.78718       -0.01477
C         -4.58475       -9.99479       -0.04734
C         -6.69264       -8.83920        0.01527
C         -5.25266      -11.21357       -0.04849
H         -3.49996       -9.97308       -0.09944
C         -7.36115      -10.05764        0.01142
H         -7.25773       -7.91307        0.06929
C         -6.64408      -11.25057       -0.01980
H         -4.68414      -12.13848       -0.08208
H         -8.44672      -10.07576        0.04309
H         -7.16612      -12.20272       -0.02176
tBuPh-DMAC-TRZ
112
6_dtBuPh_DMAC_TRZ_TD/Gaussian 16 Excited States TDA 10 Singlets 10 Triplets Gas Phase PBE1PBE (GD3BJ) 6-31G(d,p)/Output/6_dtBuPh_DMAC_TRZ_TD.log	Energy: -1494608.2934945
C         -4.86518       -0.00002        0.00056
C         -6.82198        0.00213       -1.13084
C         -6.82172       -0.00218        1.13240
C         -3.38789       -0.00002        0.00040
C         -2.68460        0.00081       -1.20839
C         -2.68433       -0.00084        1.20902
C         -1.29719        0.00067       -1.20852
H         -3.24430        0.00155       -2.13687
C         -1.29692       -0.00069        1.20884
H         -3.24381       -0.00159        2.13763
C         -0.60189       -0.00001        0.00008
H         -0.73650        0.00143       -2.13779
H         -0.73602       -0.00144        2.13798
N         -5.48531       -0.00214        1.18303
N         -5.48558        0.00209       -1.18177
N         -7.53243       -0.00003        0.00086
C         -7.55929       -0.00478        2.40989
C         -8.95793       -0.00346        2.41456
C         -6.86475       -0.00867        3.62389
C         -9.65059       -0.00596        3.61779
C         -7.56104       -0.01123        4.82504
H         -5.78066       -0.00976        3.60373
C         -8.95430       -0.00986        4.82462
H         -7.01729       -0.01436        5.76488
H         -9.49763       -0.01187        5.76510
C         -7.55982        0.00472       -2.40816
C         -8.95847        0.00339       -2.41252
C         -6.86555        0.00861       -3.62231
C         -9.65140        0.00589       -3.61559
C         -7.56211        0.01117       -4.82331
H         -5.78147        0.00971       -3.60240
C         -8.95538        0.00979       -4.82258
H         -7.01858        0.01430       -5.76327
H         -9.49892        0.01180       -5.76294
N          0.82172        0.00000       -0.00008
C          1.49991       -1.21923        0.00091
C          1.49990        1.21924       -0.00123
C          2.90377       -1.25881        0.00629
C          0.77745       -2.42271       -0.00201
C          2.90375        1.25883       -0.00691
C          0.77743        2.42271        0.00183
C          3.52461       -2.50535        0.01021
C          3.76286        0.00001       -0.00040
C          1.42843       -3.64292        0.00261
H         -0.30581       -2.39623        0.00439
C          3.52458        2.50537       -0.01098
C          1.42840        3.64292       -0.00295
H         -0.30583        2.39622       -0.00434
C          2.82480       -3.71365        0.01032
H          4.60999       -2.54346       -0.01322
C          4.65114        0.00417        1.25830
C          4.65090       -0.00413       -1.25926
H          0.84078       -4.55580        0.02920
H          4.60996        2.54350        0.01222
C          2.82476        3.71367       -0.01095
H          0.84073        4.55580       -0.02943
H          4.03535        0.00685        2.16173
H          5.29446       -0.88026        1.28573
H          5.29588        0.88747        1.28186
H          5.29564       -0.88743       -1.28294
H          4.03494       -0.00682       -2.16257
H          5.29421        0.88030       -1.28681
H        -10.73720        0.00481       -3.61383
H         -9.48180        0.00038       -1.46289
H         -9.48147       -0.00045        1.46505
H        -10.73640       -0.00489        3.61627
C          3.53290        5.00667       -0.02047
C          3.03519        6.11240        0.68132
C          4.72480        5.17904       -0.72931
C          3.70237        7.32750        0.66898
H          2.12547        6.00723        1.26595
C          5.39293        6.39904       -0.73422
H          5.12347        4.35222       -1.31080
C          4.89930        7.50363       -0.03733
H          3.28390        8.15599        1.23428
H          6.31053        6.48264       -1.30638
C          3.53295       -5.00664        0.01967
C          3.03511       -6.11237       -0.68205
C          4.72500       -5.17901        0.72825
C          3.70230       -7.32746       -0.66987
H          2.12527       -6.00720       -1.26648
C          5.39315       -6.39901        0.73299
H          5.12378       -4.35220        1.30967
C          4.89937       -7.50359        0.03619
H          3.28373       -8.15594       -1.23510
H          6.31086       -6.48262        1.30496
C          5.60207       -8.85984        0.01886
C          4.65935       -9.92787        0.59333
C          5.96511       -9.22460       -1.42851
C          6.88647       -8.85648        0.84933
H          4.38703       -9.69075        1.62654
H          3.73512      -10.00580        0.01346
H          5.14508      -10.90999        0.58310
H          6.63858       -8.47769       -1.86035
H          6.46609      -10.19852       -1.46162
H          5.07794       -9.28298       -2.06572
H          7.35394       -9.84533        0.80734
H          7.61251       -8.13020        0.46971
H          6.68806       -8.62797        1.90154
C          5.60197        8.85989       -0.02019
C          4.65903        9.92792       -0.59430
C          5.96549        9.22461        1.42708
C          6.88609        8.85660       -0.85110
H          4.38638        9.69085       -1.62744
H          3.73498       10.00579       -0.01413
H          5.14473       10.91005       -0.58418
H          6.63911        8.47769        1.85867
H          6.46648       10.19853        1.46004
H          5.07854        9.28297        2.06458
H          7.35355        9.84545       -0.80922
H          7.61227        8.13032       -0.47175
H          6.68733        8.62812       -1.90324
OMePh-DMAC-TRZ
96
3_dOMePh_DMAC_TRZ_TD/Gaussian 16 Excited States TDA 10 Singlets 10 Triplets Gas Phase PBE1PBE (GD3BJ) 6-31G(d,p)/Output/3_dOMePh_DMAC_TRZ_TD.log	Energy: -1441041.8098776
C          4.41132       -0.00003       -0.00001
C          6.36810       -0.01834       -1.13142
C          6.36808        0.01830        1.13143
C          2.93414       -0.00002       -0.00001
C          2.23067       -0.02089       -1.20854
C          2.23066        0.02086        1.20850
C          0.84327       -0.02092       -1.20846
H          2.79023       -0.03707       -2.13696
C          0.84326        0.02090        1.20841
H          2.79020        0.03703        2.13693
C          0.14787       -0.00001       -0.00003
H          0.28246       -0.03722       -2.13750
H          0.28244        0.03721        2.13745
N          5.03174        0.01912        1.18223
N          5.03176       -0.01916       -1.18223
N          7.07877       -0.00002        0.00001
C          7.10578        0.03890        2.40873
C          8.50441        0.03846        2.41332
C          6.41133        0.05897        3.62261
C          9.19716        0.05783        3.61635
C          7.10770        0.07833        4.82357
H          5.32724        0.05907        3.60247
C          8.50097        0.07779        4.82308
H          6.56400        0.09391        5.76331
H          9.04436        0.09294        5.76341
C          7.10581       -0.03893       -2.40871
C          8.50444       -0.03849       -2.41329
C          6.41137       -0.05900       -3.62260
C          9.19720       -0.05785       -3.61631
C          7.10776       -0.07835       -4.82355
H          5.32728       -0.05911       -3.60247
C          8.50102       -0.07781       -4.82304
H          6.56407       -0.09393       -5.76330
H          9.04442       -0.09295       -5.76336
N         -1.27547       -0.00000       -0.00004
C         -1.95395        1.21909       -0.02375
C         -1.95396       -1.21909        0.02371
C         -3.35766        1.25884       -0.01947
C         -1.23226        2.42259       -0.05079
C         -3.35767       -1.25882        0.01942
C         -1.23228       -2.42259        0.05078
C         -3.97885        2.50524       -0.04274
C         -4.21668        0.00001       -0.00005
C         -1.88357        3.64264       -0.06962
H         -0.14895        2.39682       -0.04349
C         -3.97887       -2.50522        0.04272
C         -1.88360       -3.64264        0.06962
H         -0.14897       -2.39683        0.04347
C         -3.28006        3.71403       -0.06515
H         -5.06429        2.54204       -0.06991
C         -5.10504        0.02232        1.25845
C         -5.10495       -0.02229       -1.25861
H         -1.29558        4.55573       -0.05963
H         -5.06431       -2.54201        0.06988
C         -3.28009       -3.71401        0.06515
H         -1.29562       -4.55573        0.05965
H         -4.48908        0.03829        2.16162
H         -5.74789        0.90752        1.26737
H         -5.75010       -0.86006        1.30067
H         -5.75000        0.86010       -1.30088
H         -4.48893       -0.03826       -2.16174
H         -5.74780       -0.90748       -1.26757
H         10.28302       -0.05741       -3.61470
H          9.02788       -0.02281       -1.46384
H          9.02787        0.02278        1.46389
H         10.28298        0.05740        3.61476
C         -3.98807       -5.00701        0.08159
C         -3.49128       -6.09836        0.81128
C         -5.17645       -5.19432       -0.62801
C         -4.15018       -7.31447        0.82923
H         -2.58328       -5.97872        1.39539
C         -5.85544       -6.40952       -0.61689
H         -5.57107       -4.37932       -1.22836
C         -5.34103       -7.48023        0.11510
H         -3.76981       -8.15427        1.40161
H         -6.76969       -6.51199       -1.19008
C         -3.98803        5.00703       -0.08157
C         -3.49122        6.09839       -0.81124
C         -5.17642        5.19434        0.62803
C         -4.15012        7.31451       -0.82918
H         -2.58322        5.97876       -1.39534
C         -5.85540        6.40954        0.61691
H         -5.57104        4.37934        1.22835
C         -5.34097        7.48026       -0.11506
H         -3.76973        8.15431       -1.40153
H         -6.76965        6.51202        1.19010
O         -5.91504       -8.70705        0.19592
O         -5.91497        8.70709       -0.19587
C         -7.11904       -8.90931       -0.50401
H         -7.41582       -9.94044       -0.30808
H         -7.91055       -8.23427       -0.15318
H         -6.98785       -8.77249       -1.58535
C         -7.11897        8.90935        0.50408
H         -7.41574        9.94048        0.30816
H         -7.91048        8.23432        0.15324
H         -6.98777        8.77251        1.58541
